# Supplementary material for: Engineered global regulator H-NS improves the acid tolerance of E. coli
Source: Microb Cell Fact. 2018 Jul 27;17:118. doi: 10.1186/s12934-018-0966-z (PMC6064147; doi:10.1186/s12934-018-0966-z)
Supplement: Supplementary file 3 — Additional file 3: Table S2. Genes differently expressed at transcriptional level between strain 3-36 and wild type strain MG. [file 12934_2018_966_MOESM3_ESM.xlsx]

## Sheet: up-regultaed genes
genes	MG	3-36	fold change	log2(fold change)	p-value	description
thrA	542.355	1467.03	2.70493	1.43559	0.0032	Bifunctional aspartokinase/homoserine dehydrogenase 1
thrB	909.92	2240.9	2.46274	1.30027	0.0135	homoserine kinase
thrC	682.951	1659.23	2.4295	1.28066	0.01415	L-threonine synthase
nhaA	129.36	377.67	2.91953	1.54573	0.0071	sodium-proton antiporter
nhaR	70.9193	166.684	2.35033	1.23287	0.0365	transcriptional activator of nhaA
yahK	93.7517	229.589	2.4489	1.29214	0.0192	broad specificity NADPH-dependent aldehyde reductase Zn-containing
ybaY	562.233	1312.18	2.33387	1.22273	0.02705	outer membrane lipoprotein
glsA	19.3206	176.675	9.14438	3.19289	5e-05	glutaminase 1
ybaT	36.1391	338.695	9.37198	3.22835	5e-05	putative amino acid transporter
cueR	184.782	405.698	2.19555	1.13458	0.04815	copper-responsive regulon transcriptional regulator
appY	7.3231	107.401	14.6661	3.87441	0.00015	global transcriptional activator DLP12 prophage
ybdK	37.3751	84.1398	2.25123	1.17071	0.041	weak gamma-glutamyl:cysteine ligase
ybeL	188.68	550.332	2.91675	1.54436	0.00845	DUF1451 family protein
ybgS	217.962	537.658	2.46675	1.30261	0.02455	putative periplasmic protein
pgl	320.859	667.75	2.08113	1.05737	0.04765	6-phosphogluconolactonase
ybiJ	724.058	2026.41	2.79868	1.48475	0.0314	DUF1471 family putative periplasmic protein
dps	1155.47	3118.17	2.69862	1.43222	0.01065	Fe-binding and storage protein stress-inducible DNA-binding protein
artI	373.277	817.777	2.1908	1.13146	0.0413	arginine transporter subunit
artP	261.212	566.626	2.16922	1.11718	0.04495	arginine ABC transporter ATPase
ybjP	153.023	347.455	2.27061	1.18308	0.0453	lipoprotein
ltaE	148.566	317.777	2.13896	1.09691	0.04785	L-allo-threonine aldolase PLP-dependent
poxB	202.381	777.554	3.84203	1.94187	0.0009	pyruvate dehydrogenase thiamine triphosphate-binding FAD-binding
ycaC	52.2894	126.426	2.41781	1.2737	0.0346	putative isochorismatase family hydrolase
hyaB	4.2501	16.0452	3.77525	1.91657	0.01155	hydrogenase 1 large subunit
hyaF	8.06176	30.6455	3.80134	1.92651	0.0409	hydrogenase-1 protein nickel incorporation factor
cbdA	19.7783	354.494	17.9234	4.16377	5e-05	cytochrome bd-II oxidase subunit I
cbdB	19.2082	301.292	15.6856	3.97137	5e-05	cytochrome bd-II oxidase subunit II
appA	24.5194	185.492	7.56511	2.91936	5e-05	phosphoanhydride phosphorylase
cbpA	242.069	1078.37	4.4548	2.15536	0.00015	DnaK co-chaperone curved DNA-binding protein
yccE	2.30802	10.5813	4.58458	2.19679	0.0153	uncharacterized protein
wrbA	295.878	691.266	2.33632	1.22424	0.0277	NAD(P)H:quinone oxidoreductase
ycdT	8.52602	22.3175	2.61758	1.38823	0.0321	diguanylate cyclase membrane-anchored
msyB	176.057	461.916	2.62367	1.39159	0.0213	multicopy suppressor of secY and secA
croE	0	244.454	inf	inf	0.03605	e14 prophage putative DNA-binding transcriptional regulator
ymgA	48.7164	1037.33	21.2932	4.41232	0.03275	RcsB connector protein for regulation of biofilm
ymgC	0	834.736	inf	inf	5e-05	Blue light low temperature and stress induced protein
ycgG	4.18964	27.1494	6.48013	2.69602	0.0004	putative membrane-anchored cyclic-di-GMP phosphodiesterase
ycgB	40.4879	107.009	2.64299	1.40217	0.01535	SpoVR family stationary phase protein
yciE	8.95226	72.3147	8.07781	3.01397	0.004	putative rubrerythrin/ferritin-like metal-binding protein
yciF	5.35944	80.9686	15.1077	3.91721	0.00515	putative rubrerythrin/ferritin-like metal-binding protein
yciG	0	155.337	inf	inf	0.00445	KGG family protein
pspD	0	48.6457	inf	inf	0.00445	peripheral inner membrane phage-shock protein
curA	32.4257	81.2267	2.50501	1.32482	0.02465	curcumin/dihydrocurcumin reductase NADPH-dependent
gadC	29.4639	1584.84	53.7892	5.74924	5e-05	glutamate:gamma-aminobutyric acid antiporter
gadB	33.7638	2084.62	61.7413	5.94816	5e-05	glutamate decarboxylase B PLP-dependent
sodC	77.8245	194.93	2.50474	1.32466	0.0281	superoxide dismutase Cu Zn periplasmic
sufB	72.6148	202.984	2.79535	1.48303	0.01175	component of SufBCD Fe-S cluster assembly scaffold
katE	97.2422	252.932	2.60105	1.3791	0.0122	catalase HPII heme d-containing
yebV	1484.08	4623.19	3.11519	1.63932	0.01655	uncharacterized protein
yebF	1250.91	3066.15	2.45114	1.29345	0.02475	extracellular Colicin M immunity family protein
otsA	161.663	533.813	3.30201	1.72334	0.01595	trehalose-6-phosphate synthase
otsB	262.989	1022.9	3.88952	1.95959	0.0147	trehalose-6-phosphate phosphatase biosynthetic
yeeP	13.7675	39.1972	2.84708	1.50948	0.0451	-
flu	40.26	895.039	22.2315	4.47453	5e-05	CP4-44 prophage antigen 43 (Ag43) phase-variable biofilm formation autotransporter
yeeR	20.9372	79.6472	3.8041	1.92756	0.00175	CP4-44 prophage putative membrane protein
gatD	72.5591	162.485	2.23935	1.16308	0.03855	galactitol-1-phosphate dehydrogenase Zn-dependent and NAD(P)-binding
fbaB	98.9902	265.911	2.68624	1.42559	0.0128	fructose-bisphosphate aldolase class I
osmF	62.2882	143.464	2.30323	1.20366	0.0353	putative ABC transporter periplasmic binding protein
yohC	15.5212	43.3894	2.79549	1.4831	0.04525	Yip1 family inner membrane protein
elaB	1757.98	5795.39	3.29662	1.72099	0.00305	putative membrane-anchored DUF883 family ribosome-binding protein
evgA	151.136	347.649	2.30024	1.20178	0.03215	response regulator in two-component regulatory system with EvgS
evgS	32.7253	168.736	5.15613	2.36629	5e-05	hybrid sensory histidine kinase in two-component regulatory system with EvgA
ypdI	0	10.5779	inf	inf	0.00445	putative lipoprotein involved in colanic acid biosynthesis
talA	207.917	628.499	3.02284	1.5959	0.00505	transaldolase A
tktB	233.763	664.685	2.84341	1.50762	0.00585	transketolase 2 thiamine triphosphate-binding
gltW	0	160210	inf	inf	0.00445	gltW
yfiL	29.9884	101.364	3.38011	1.75707	0.03685	lipoprotein
csiD	10.6544	30.9956	2.90918	1.54061	0.02255	carbon starvation protein
lhgO	17.8909	53.6399	2.99817	1.58408	0.0077	L-2-hydroxyglutarate oxidase
gabD	32.8316	94.0464	2.86451	1.51829	0.0102	succinate-semialdehyde dehydrogenase I NADP-dependent
gabT	41.422	111.759	2.69806	1.43192	0.01635	4-aminobutyrate aminotransferase PLP-dependent
cysH	61.2421	181.861	2.96954	1.57024	0.00835	phosphoadenosine phosphosulfate reductase PAPS reductase thioredoxin dependent
cysJ	58.6956	167.198	2.84856	1.51023	0.0415	sulfite reductase alpha subunit flavoprotein
yqeK	0	8.9459	inf	inf	0.0022	uncharacterized protein
yqgB	0	1732.7	inf	inf	0.00445	uncharacterized protein
dkgA	83.7147	196.588	2.34831	1.23162	0.03115	25-diketo-D-gluconate reductase A
yqjC	295.984	728.334	2.46072	1.29908	0.02655	DUF1090 family putative periplasmic protein
yqjG	41.1021	94.205	2.29198	1.19659	0.0385	putative S-transferase
metY	0	145620	inf	inf	0.00445	metY
malQ	54.6716	124.13	2.27047	1.18299	0.03745	4-alpha-glucanotransferase (amylomaltase)
malP	50.4145	148.202	2.93967	1.55565	0.00615	maltodextrin phosphorylase
glpD	311.866	1300.75	4.17086	2.06035	0.00035	sn-glycerol-3-phosphate dehydrogenase aerobic FAD/NAD(P)-binding
ggt	45.8769	102.631	2.2371	1.16163	0.0357	gamma-glutamyltranspeptidase
yhiM	20.1564	291.736	14.4736	3.85535	5e-05	acid resistance protein inner membrane
slp	109.87	1236.14	11.2509	3.49197	5e-05	outer membrane lipoprotein
dctR	14.8871	489.506	32.8812	5.03919	5e-05	Putative LuxR family repressor for dicarboxylate transport
yhiD	89.8779	1628.38	18.1177	4.17933	5e-05	putative Mg(2+) transport ATPase inner membrane protein
hdeB	504.806	7997.03	15.8418	3.98566	5e-05	acid-resistance protein
hdeA	2076.11	29230.8	14.0796	3.81553	5e-05	stress response protein acid-resistance protein
hdeD	171.697	2125.46	12.3791	3.62984	5e-05	acid-resistance membrane protein
gadE	10.2696	497.956	48.4884	5.59957	0.0004	gad regulon transcriptional activator
mdtE	32.3728	610.073	18.8452	4.23613	5e-05	anaerobic multidrug efflux transporter ArcA-regulated
mdtF	44.0966	704.906	15.9855	3.99869	5e-05	anaerobic multidrug efflux transporter ArcA-regulated
gadW	60.5155	638.905	10.5577	3.40022	5e-05	transcriptional activator of gadA and gadBC repressor of gadX
gadX	95.2444	926.115	9.72356	3.28149	5e-05	acid resistance regulon transcriptional activator autoactivator
gadA	26.4844	1093.38	41.2839	5.36751	5e-05	glutamate decarboxylase A PLP-dependent
yhjD	54.221	125.789	2.31993	1.21408	0.0353	inner membrane putative BrbK family alternate lipid exporter
yhjG	34.2009	98.2129	2.87165	1.52188	0.0076	putative inner membrane-anchored periplasmic AsmA family protein
yiaG	434.525	1498.11	3.4477	1.78563	0.0062	HTH_CROC1 family putative transcriptional regulator
yibG	0	4.5238	inf	inf	0.00945	TPR-like repeat protein
yigG	0	6.34404	inf	inf	0.0154	PRK11371 family inner membrane protein
ysgA	122.556	425.142	3.46896	1.7945	0.00225	putative carboxymethylenebutenolidase
yiiF	0	52.0734	inf	inf	0.00445	putative thymol sensitivity protein CopG family putative transcriptional regulator
yjdN	15.3076	54.0127	3.52849	1.81905	0.03475	metalloprotein superfamily protein
adiA	47.1174	117.104	2.48537	1.31346	0.02	arginine decarboxylase
cadA	13.6979	31.1272	2.27241	1.18422	0.04265	lysine decarboxylase acid-inducible
aidB	16.6575	126.772	7.61051	2.92799	5e-05	DNA alkylation damage repair protein flavin-containing DNA binding protein weak isovaleryl CoA dehydrogenase
ahr	99.8542	305.317	3.05763	1.61241	0.00485	broad specificity NADPH-dependent aldehyde reductase Zn-containing
yjhB	2.95784	12.6438	4.27467	2.09581	0.01505	putative MFS transporter membrane protein
fimB	26.9865	116.996	4.33535	2.11615	0.00295	tyrosine recombinase/inversion of on/off regulator of fimA
yjiN	56.5003	132.587	2.34666	1.23061	0.0312	zinc-type alcohol dehydrogenase-like protein
osmY	988.988	2533.77	2.56198	1.35726	0.01285	salt-inducible putative ABC transporter periplasmic binding protein
yjjU	32.7135	103.361	3.15958	1.65973	0.00855	putative patatin-like family phospholipase
ecnA	0	2700.63	inf	inf	0.00445	entericidin A membrane lipoprotein antidote entericidin B
isrC	0	385.792	inf	inf	0.0154	isrC
csrC	12365.4	27535.1	2.22679	1.15496	0.03665	csrC
cpxP	945.558	2343.59	2.47853	1.30948	0.01705	inhibitor of the cpx response periplasmic adaptor protein
ycgH	4.26692	10.5621	2.47535	1.30763	0.04255	-
ymgF	0	208.294	inf	inf	0.0154	inner membrane division septum protein
yrhC	0	2.19911	inf	inf	0.00445	-
ylcI	0	96.448	inf	inf	0.00445	DUF3950 family protein DLP12 prophage
ydgU	0	78680.2	inf	inf	0.00445	stationary phase-induced protein
yjbT	0	28.8968	inf	inf	0.03605	putative periplasmic protein
yjdQ	0	303.736	inf	inf	0.00445	-
yjhZ	0	28.3081	inf	inf	0.00445	-
azuC	0	61353.1	inf	inf	0.00445	acid-inducible small membrane-associated protein
ykgS	0	73.2567	inf	inf	0.00445	-
yrdF	0	842.202	inf	inf	0.00445	-

## Sheet: down regulated genes
genes	MG	3-36	fold change	log2(fold change)	p-value	description
caiF	12.7621	1.39192	0.109067	-3.19672	0.01715	cai operon transcriptional activator
leuO	12.4772	3.04863	0.244336	-2.03306	0.0227	global transcription factor
yagU	457.492	110.388	0.241289	-2.05116	0.00155	DUF1440 family inner membrane acid resistance protein
ykgM	150.183	0	0	-inf	0.0016	50S ribosomal protein L31 type B alternative zinc-limitation L31 protein
yahN	5.25232	0.428063	0.0814998	-3.61706	0.0112	amino acid exporter for proline lysine glutamate homoserine
ylaC	697.271	284.97	0.408693	-1.29091	0.0197	DUF1449 family inner membrane protein
maa	229.041	102.893	0.449234	-1.15446	0.04215	maltose O-acetyltransferase
mscK	245.183	108.071	0.440777	-1.18188	0.03305	mechanosensitive channel protein intermediate conductance K+ regulated
borD	32.3351	0	0	-inf	0.00905	DLP12 prophage putative lipoprotein
ompT	334.741	154.427	0.461333	-1.11612	0.048	DLP12 prophage outer membrane protease VII outer membrane protein 3b
ybdG	150.689	63.7241	0.422885	-1.24166	0.0249	mechanosensitive channel protein miniconductance
uspG	364.626	157.921	0.433104	-1.20721	0.0362	universal stress protein UP12
mngB	17.3169	6.07126	0.350597	-1.51211	0.0166	alpha-mannosidase
ybjG	157.37	48.5099	0.308254	-1.69781	0.0058	undecaprenyl pyrophosphate phosphatase
mdfA	72.245	25.7814	0.356861	-1.48657	0.0116	multidrug efflux system protein
ybjL	126.49	47.7093	0.377178	-1.40668	0.01365	putative transporter
grxA	824.795	234.776	0.284648	-1.81275	0.03575	glutaredoxin 1 redox coenzyme for ribonucleotide reductase (RNR1a)
nfsA	581.782	247.436	0.425307	-1.23342	0.03675	nitroreductase A NADPH-dependent FMN-dependent
ybjE	45.1316	15.7933	0.349939	-1.51483	0.02095	putative transporter
cspG	10914.5	1678.82	0.153816	-2.70073	0.0014	cold shock protein homolog cold-inducible
yccM	25.7346	6.18036	0.240158	-2.05795	0.007	putative 4Fe-4S membrane protein
putP	93.7145	44.4636	0.474458	-1.07565	0.0488	proline:sodium symporter
bluR	285.38	130.963	0.458907	-1.12372	0.04695	repressor of blue light-responsive genes
bluF	86.5114	33.2659	0.384526	-1.37885	0.02125	anti-repressor for YcgE blue light-responsive FAD-binding inactive c-di-GMP phosphodiesterase-like EAL domain protein
ymgD	686.32	284.707	0.414831	-1.2694	0.03885	uncharacterized protein
ymgG	292.626	109.612	0.374581	-1.41665	0.0308	UPF0757 family protein
minC	322.041	142.524	0.442565	-1.17604	0.0331	inhibitor of FtsZ ring polymerization
purU	273.343	70.6933	0.258625	-1.95107	0.0015	formyltetrahydrofolate hydrolase
ychJ	228.009	46.8887	0.205644	-2.28178	0.0014	UPF0225 family protein
rssA	165.846	59.6071	0.359412	-1.47629	0.0139	putative patatin-like family phospholipase
galU	509.749	181.198	0.355465	-1.49222	0.00885	glucose-1-phosphate uridylyltransferase
tdk	75.4173	10.3981	0.137874	-2.85858	0.0019	thymidine kinase/deoxyuridine kinase
yciA	451.285	195.649	0.433538	-1.20577	0.0366	acyl-CoA esterase
yciC	293.687	118.56	0.403695	-1.30866	0.019	UPF0259 family inner membrane protein
mppA	60.7121	19.5996	0.322829	-1.63116	0.00745	murein tripeptide (L-ala-gamma-D-glutamyl-meso-DAP) transporter subunit
uspF	44.1619	8.4476	0.191287	-2.38619	0.03	stress-induced protein ATP-binding protein
cybB	244.96	95.3842	0.389387	-1.36072	0.0196	cytochrome b561
trg	38.0583	14.0976	0.370421	-1.43276	0.0165	methyl-accepting chemotaxis protein III ribose and galactose sensor receptor
mdtI	1451.6	458.529	0.315878	-1.66256	0.0476	multidrug efflux system transporter
mdtJ	1051.47	237.744	0.226106	-2.14493	0.0123	multidrug efflux system transporter
ydgH	193.396	84.0913	0.434814	-1.20153	0.0291	DUF1471 family periplasmic protein
mepH	47.9287	19.8106	0.413335	-1.27462	0.04695	murein DD-endopeptidase space-maker hydrolase
pykF	2068.72	1018.23	0.492203	-1.02267	0.02715	pyruvate kinase I
ydjX	25.5194	8.96794	0.351417	-1.50875	0.04395	TVP38/TMEM64 family inner membrane protein
mipA	995.242	427.281	0.429324	-1.21986	0.0242	scaffolding protein for murein synthesizing machinery
yeaK	249.381	95.4542	0.382765	-1.38547	0.01825	aminoacyl-tRNA editing domain protein
leuE	66.3215	18.6681	0.281479	-1.8289	0.00835	leucine efflux protein
yecF	2475.22	728.001	0.294116	-1.76554	0.0355	DUF2594 family protein
yedE	192.485	83.9743	0.436264	-1.19673	0.03455	UPF0394 family sulphur transport domain-containing inner membrane protein
hiuH	13.6101	1.21369	0.0891757	-3.48721	0.01185	hydroxyisourate hydrolase
yeeX	2973.04	1255.71	0.422366	-1.24344	0.0253	UPF0265 family protein
wzzB	895.376	284.047	0.317238	-1.65636	0.0034	regulator of length of O-antigen component of lipopolysaccharide chains
wcaN	867.752	361.259	0.416316	-1.26425	0.02045	putative regulatory subunit for GalU
yehR	35.0904	3.61904	0.103135	-3.2774	0.03395	lipoprotein DUF1307 family
yehS	380.81	155.438	0.408177	-1.29273	0.02635	DUF1456 family protein
fruA	180.252	78.8985	0.437712	-1.19195	0.0337	fused fructose-specific PTS enzymes: IIBcomponent/IIC components
fruK	161.041	46.6543	0.289704	-1.78735	0.02705	fructose-1-phosphate kinase
fruB	182.837	33.4237	0.182806	-2.45161	0.001	fused fructose-specific PTS enzymes: IIA component/HPr component
yejO	20.1922	9.0511	0.448247	-1.15763	0.04505	-
yfcO	94.8102	41.987	0.442853	-1.1751	0.0425	DUF2544 family putative outer membrane protein
fadL	104.527	47.3054	0.452566	-1.1438	0.04085	long-chain fatty acid outer membrane transporter
dsdX	10.1705	2.40399	0.236369	-2.08089	0.0175	D-serine transporter
yffB	159.734	53.0758	0.332276	-1.58955	0.03415	putative ArsC family reductase
yqaE	1139.66	0	0	-inf	0.0341	cyaR sRNA-regulated protein
iap	98.1904	16.5131	0.168174	-2.57197	5e-05	aminopeptidase in alkaline phosphatase isozyme conversion
casC	8.95851	1.66744	0.186129	-2.42562	0.0284	CRISP RNA (crRNA) containing Cascade antiviral complex protein
ygeR	200.331	73.5387	0.367086	-1.44581	0.0132	LysM domain-containing M23 family putative peptidase septation lipoprotein
xanQ	9.60255	1.51312	0.157575	-2.66589	0.01455	xanthine permease
idi	268.218	99.0598	0.369326	-1.43703	0.0168	isopentenyl diphosphate isomerase
yraQ	303.884	105.138	0.345981	-1.53124	0.00825	putative inner membrane permease
yhdX	9.03268	2.62896	0.29105	-1.78066	0.03765	putative amino acid ABC transporter permease
gspO	56.9201	14.76	0.259311	-1.94725	0.04085	bifunctional prepilin leader peptidase/ methylase
bfd	1039.65	0	0	-inf	0.0015	bacterioferritin-associated ferredoxin
yhjV	46.6915	17.0859	0.365932	-1.45035	0.017	putative transporter
yiaA	6.34537	1.0367	0.163379	-2.61371	0.0391	YiaAB family inner membrane protein tandem domains
yicL	64.6659	25.963	0.401494	-1.31655	0.02785	EamA family inner membrane putative transporter
nlpA	33.9096	7.50541	0.221336	-2.17569	0.0062	cytoplasmic membrane lipoprotein-28
cbrC	24.3904	7.59314	0.311317	-1.68354	0.04625	UPF0167 family protein
kup	85.0585	34.2177	0.402284	-1.31371	0.0174	potassium transporter
rarD	87.9029	32.0469	0.364572	-1.45573	0.0135	putative chloramphenical resistance permease
yigI	315.953	124.514	0.39409	-1.3434	0.02205	4HBT thioesterase family protein
yihG	29.6425	10.347	0.34906	-1.51845	0.02615	inner membrane protein inner membrane acyltransferase
yiiS	1027.82	436.458	0.424644	-1.23567	0.0478	UPF0381 family protein
mgtA	224.387	89.4056	0.398444	-1.32755	0.01565	magnesium transporter
yjiT	30.3962	11.2395	0.369767	-1.43531	0.0218	-
ydbA	31.7477	13.0255	0.410282	-1.28531	0.0213	-
ymiA	879.051	0	0	-inf	0.0341	uncharacterized protein
